# Supplementary material for: Bioactive Components and Health Potential of Endophytic Micro-Fungal Diversity in Medicinal Plants
Source: Antibiotics (Basel). 2022 Nov 2;11(11):1533. doi: 10.3390/antibiotics11111533 (PMC9686567; doi:10.3390/antibiotics11111533)
Supplement: Supplementary file 1 [file antibiotics-11-01533-s001.zip]

Archive with 1 entries (1 files):
- antibiotics-1958564-supplementary.pdf
